# Supplementary material for: A split ribozyme that links detection of a native RNA to orthogonal protein outputs
Source: Nat Commun. 2023 Feb 1;14:543. doi: 10.1038/s41467-023-36073-3 (PMC9892565; doi:10.1038/s41467-023-36073-3)
Supplement: Supplementary file 3 — Source data [file 41467_2023_36073_MOESM3_ESM.xlsx]

## Sheet: Citation
Source Data for:	A split ribozyme that links detection of a native RNA to orthogonal protein outputs
	Lauren Gambill, August Staubus, Kim Wai Mo, Andrea Ameruoso, and James Chappell
	Nature Communications

## Sheet: Fig1b
Figure 1b.
	Sample	AVG	STD
	Blank	0.00190047	0.000197853
	GFP	1.24267	0.0611861
	Ribozyme	0.802543	0.0337293
	dRibozyme	0.00187771	0.000253359

## Sheet: Fig2b
Figure 2b.
	Split Site	Log2_rel_en	P-value
	0	undefined (i.e., log2(0))	0.00102589
	1
	2	undefined (i.e., log2(0))	0.163722
	3	undefined (i.e., log2(0))	0.136619
	4	undefined (i.e., log2(0))	0.0106371
	5	undefined (i.e., log2(0))	0.000554226
	6	undefined (i.e., log2(0))	0.0215583
	7	-12.0926	0.000461565
	8	-4.73703	0.000665337
	9	-1.88505	0.000774221
	10	-10.4672	0.000142824
	11	-3.38025	0.00333716
	12	-6.22995	0.000232188
	13	-4.56645	2.82317e-05
	14	undefined (i.e., log2(0))	0.000154337
	15	-6.71184	0.00287337
	16	-5.00718	0.000502891
	17	undefined (i.e., log2(0))	0.00524487
	18	undefined (i.e., log2(0))	0.0128985
	19	undefined (i.e., log2(0))	0.0131411
	20
	21	undefined (i.e., log2(0))	0.000371562
	22	-6.60999	0.000742835
	23	undefined (i.e., log2(0))	0.373901
	24	-0.324518	0.287845
	25	-4.24673	0.00259914
	26	2.09084	0.000610403
	27	-5.1338	0.00108539
	28	-8.32657	0.00116681
	29	0.799036	0.00740475
	30	undefined (i.e., log2(0))	0.00693109
	31	undefined (i.e., log2(0))	0.000122905
	32	undefined (i.e., log2(0))	0.00010722
	33	undefined (i.e., log2(0))	0.00370249
	34	-9.01261	0.00746562
	35	undefined (i.e., log2(0))	0.373901
	36	undefined (i.e., log2(0))	0.00204875
	37	undefined (i.e., log2(0))	0.0457795
	38	undefined (i.e., log2(0))	0.0011693
	39	undefined (i.e., log2(0))	0.130111
	40
	41	undefined (i.e., log2(0))	0.00171805
	42	undefined (i.e., log2(0))	0.373901
	43	undefined (i.e., log2(0))	0.0191813
	44	-11.0801	5.2638e-05
	45	-11.0187	5.78652e-05
	46	-7.41847	1.03826e-06
	47	-9.11906	5.35001e-05
	48	-5.97796	0.000906699
	49	-7.89405	2.94957e-05
	50	-7.25932	0.000206245
	51	-9.95665	1.48282e-05
	52	-11.3797	0.000134104
	53	undefined (i.e., log2(0))	4.57853e-05
	54	undefined (i.e., log2(0))	2.33657e-07
	55	-10.0221	1.60008e-05
	56	-11.2205	5.12167e-05
	57	-5.0518	0.000207184
	58	undefined (i.e., log2(0))	0.00180483
	59	-8.45522	0.000202343
	60	-0.888286	0.00753131
	61	undefined (i.e., log2(0))	0.000130198
	62	undefined (i.e., log2(0))	0.000403108
	63	undefined (i.e., log2(0))	6.4821e-05
	64	-11.0182	1.02801e-06
	65	-5.98785	2.6681e-05
	66
	67	undefined (i.e., log2(0))	0.00112326
	68	-4.02075	0.0347973
	69	undefined (i.e., log2(0))	0.00106711
	70	-6.0604	0.000604316
	71	-6.46196	0.000821182
	72	-7.86699	2.30628e-05
	73	undefined (i.e., log2(0))	0.0106988
	74	-3.54177	0.006174
	75	-5.66408	0.000133188
	76	-4.87364	7.99315e-05
	77	undefined (i.e., log2(0))	9.67152e-05
	78	-4.4405	4.54021e-06
	79	-6.34624	2.5675e-06
	80	-8.06663	1.90725e-05
	81	undefined (i.e., log2(0))	0.373901
	82
	83	-7.39736	5.50279e-05
	84	-0.9595	0.000997623
	85	-5.02555	0.000252826
	86	-5.4657	0.00045939
	87	-6.44017	0.00555789
	88	-0.185018	0.00862554
	89	-0.306298	0.00203481
	90	-4.84464	0.00074701
	91	0.272366	0.764435
	92	-4.76536	0.000699475
	93	-3.18479	0.0242476
	94
	95	undefined (i.e., log2(0))	0.00020283
	96	-2.83689	0.0142768
	97	-5.68134	0.000853401
	98	-8.93971	3.51062e-05
	99	undefined (i.e., log2(0))	0.0382445
	100	-10.0826	0.000137473
	101	-10.6753	9.81477e-07
	102	-10.8857	5.12458e-06
	103	undefined (i.e., log2(0))	2.48347e-05
	104	undefined (i.e., log2(0))	0.116492
	105	undefined (i.e., log2(0))	0.373901
	106	undefined (i.e., log2(0))	9.46492e-06
	107	undefined (i.e., log2(0))	1.81364e-05
	108	undefined (i.e., log2(0))	0.373901
	109	undefined (i.e., log2(0))	0.000518405
	110
	111	undefined (i.e., log2(0))	5.53858e-05
	112
	113
	114	-10.334	5.68481e-06
	115	-9.22708	0.00595247
	116	undefined (i.e., log2(0))	0.000159614
	117	-11.6819	3.44452e-08
	118	-9.59747	1.88435e-05
	119	undefined (i.e., log2(0))	0.000245721
	120	undefined (i.e., log2(0))	0.373901
	121	undefined (i.e., log2(0))	0.0396586
	122	undefined (i.e., log2(0))	0.000252954
	123	-11.2468	4.50392e-09
	124	-9.29068	6.23429e-06
	125	-6.88705	5.63062e-05
	126	undefined (i.e., log2(0))	0.00375447
	127	-8.38531	0.00168642
	128	-7.85288	0.000194583
	129	undefined (i.e., log2(0))	0.00358381
	130	undefined (i.e., log2(0))	0.0133217
	131	-6.25449	0.00167749
	132	-8.50734	3.5615e-08
	133	-1.34279	0.00179162
	134	undefined (i.e., log2(0))	1.40506e-06
	135	-2.34733	1.80341e-05
	136	undefined (i.e., log2(0))	8.32324e-05
	137	undefined (i.e., log2(0))	0.000737596
	138	undefined (i.e., log2(0))	2.14793e-05
	139	undefined (i.e., log2(0))	0.000310149
	140	undefined (i.e., log2(0))	0.00099055
	141	undefined (i.e., log2(0))	0.000690864
	142	undefined (i.e., log2(0))	0.00117397
	143	-3.31946	2.54363e-06
	144	-7.66005	0.00884933
	145	-10.5346	2.73818e-06
	146	undefined (i.e., log2(0))	5.76219e-05
	147	undefined (i.e., log2(0))	0.000486627
	148	undefined (i.e., log2(0))	0.000440754
	149	undefined (i.e., log2(0))	0.373901
	150	-7.44729	0.000747282
	151	-6.68845	0.00201019
	152	-2.56199	5.77209e-06
	153	5.56727	2.5512e-05
	154	-2.44429	8.96709e-07
	155	-8.57998	4.71952e-05
	156	-0.642504	0.00339653
	157	undefined (i.e., log2(0))	0.00467703
	158	-5.10768	0.00800757
	159	undefined (i.e., log2(0))	0.0141608
	160
	161	undefined (i.e., log2(0))	0.0569018
	162
	163	undefined (i.e., log2(0))	0.00352794
	164	undefined (i.e., log2(0))	1.31145e-05
	165	undefined (i.e., log2(0))	0.00158109
	166
	167	0.697023	0.0245604
	168	undefined (i.e., log2(0))	0.0133086
	169	-9.08516	9.51057e-05
	170	-2.7745	1.55825e-06
	171	undefined (i.e., log2(0))	0.199859
	172	undefined (i.e., log2(0))	0.00164642
	173	-1.857	2.57418e-05
	174	-10.7291	2.3383e-05
	175	-11.2168	2.76092e-07
	176	undefined (i.e., log2(0))	1.45658e-07
	177	undefined (i.e., log2(0))	0.0111658
	178	undefined (i.e., log2(0))	0.000221378
	179	-11.0008	3.20694e-05
	180	undefined (i.e., log2(0))	1.80558e-06
	181	-1.20074	0.00032059
	182	-8.08955	0.00473014
	183	undefined (i.e., log2(0))	4.37345e-06
	184	undefined (i.e., log2(0))	2.87458e-07
	185	-9.47394	1.2077e-06
	186	undefined (i.e., log2(0))	2.5515e-05
	187	-8.3418	1.16101e-06
	188	-8.85685	2.85132e-06
	189	undefined (i.e., log2(0))	2.19221e-07
	190	-12.7279	6.37692e-05
	191	undefined (i.e., log2(0))	0.168057
	192	undefined (i.e., log2(0))	0.000510051
	193	-10.9219	2.01365e-07
	194	undefined (i.e., log2(0))	0.00146754
	195	undefined (i.e., log2(0))	0.00087022
	196	undefined (i.e., log2(0))	3.03995e-05
	197	undefined (i.e., log2(0))	3.22585e-06
	198	-2.23809	6.18554e-06
	199	-5.23155	0.0121505
	200	-7.46972	1.29982e-05
	201	-0.684307	0.00339067
	202	-6.70269	5.58799e-06
	203	undefined (i.e., log2(0))	0.00175313
	204	undefined (i.e., log2(0))	0.124501
	205	undefined (i.e., log2(0))	6.81409e-05
	206	undefined (i.e., log2(0))	0.033173
	207	-7.7281	7.04758e-05
	208	undefined (i.e., log2(0))	0.00071932
	209
	210	undefined (i.e., log2(0))	7.66258e-06
	211	-11.0707	7.50968e-05
	212	undefined (i.e., log2(0))	4.04993e-05
	213	undefined (i.e., log2(0))	0.00011712
	214	undefined (i.e., log2(0))	0.373901
	215	undefined (i.e., log2(0))	0.306436
	216	-10.1887	0.00019049
	217	undefined (i.e., log2(0))	0.0704164
	218	-6.69632	0.000885773
	219	-9.07296	0.00143371
	220	undefined (i.e., log2(0))	0.373901
	221	-11.8192	0.000208737
	222	-9.82781	0.00478844
	223	undefined (i.e., log2(0))	0.0247726
	224	undefined (i.e., log2(0))	0.00419276
	225	undefined (i.e., log2(0))	0.000134715
	226	undefined (i.e., log2(0))	0.00209333
	227	undefined (i.e., log2(0))	0.116492
	228	undefined (i.e., log2(0))	0.180913
	229	undefined (i.e., log2(0))	4.25204e-05
	230	-11.9605	0.000110797
	231	0.807272	0.000185539
	232	-0.404406	0.0377153
	233	-2.50595	0.0222126
	234	undefined (i.e., log2(0))	0.00318967
	235	undefined (i.e., log2(0))	0.000310149
	236	-8.9908	0.00045068
	237	-10.6165	6.85837e-05
	238	undefined (i.e., log2(0))	0.165007
	239	undefined (i.e., log2(0))	1.24985e-05
	240	1.15087	0.000791706
	241	-8.11603	6.8037e-06
	242	undefined (i.e., log2(0))	0.373901
	243	undefined (i.e., log2(0))	0.151887
	244	undefined (i.e., log2(0))	0.373901
	245	-2.49037	9.02768e-05
	246	-8.12364	0.0003817
	247	-2.06252	2.63331e-05
	248	-0.879022	5.65022e-05
	249	undefined (i.e., log2(0))	6.17925e-05
	250	-9.16848	3.0813e-08
	251	-0.507398	0.0117523
	252	2.24753	4.83937e-05
	253	0.712488	0.661713
	254	-0.090783	0.231558
	255	1.24694	0.00109669
	256	-7.27884	0.00119657
	257	-11.1542	0.000215343
	258	undefined (i.e., log2(0))	6.29419e-05
	259	undefined (i.e., log2(0))	0.000300976
	260	-10.6344	0.000670726
	261	-10.8032	0.00100158
	262	undefined (i.e., log2(0))	0.000232346
	263	undefined (i.e., log2(0))	1.76174e-05
	264	undefined (i.e., log2(0))	0.00248121
	265
	266	-10.6896	0.000157211
	267	undefined (i.e., log2(0))	1.76534e-05
	268	undefined (i.e., log2(0))	0.00121293
	269	undefined (i.e., log2(0))	2.37241e-05
	270	undefined (i.e., log2(0))	0.000535115
	271	-10.2035	0.000130699
	272
	273	undefined (i.e., log2(0))	0.00113017
	274	undefined (i.e., log2(0))	0.0131589
	275	-7.08804	0.00638873
	276	undefined (i.e., log2(0))	5.09139e-06
	277	undefined (i.e., log2(0))	0.121402
	278
	279	undefined (i.e., log2(0))	0.00146672
	280
	281	-9.63901	0.000206524
	282	undefined (i.e., log2(0))	0.000799649
	283
	284	undefined (i.e., log2(0))	0.373901
	285	-4.32879	0.000733221
	286	-10.749	0.000187082
	287	undefined (i.e., log2(0))	5.59249e-05
	288	-3.17595	2.98916e-06
	289	-9.23736	0.000309
	290	undefined (i.e., log2(0))	0.0159565
	291	undefined (i.e., log2(0))	0.00358439
	292	undefined (i.e., log2(0))	0.0208733
	293	undefined (i.e., log2(0))	0.151314
	294	undefined (i.e., log2(0))	4.88226e-05
	295	undefined (i.e., log2(0))	0.000332979
	296	undefined (i.e., log2(0))	0.00103119
	297	-7.88362	0.000454492
	298	undefined (i.e., log2(0))	4.07704e-05
	299	undefined (i.e., log2(0))	0.00164265
	300	undefined (i.e., log2(0))	6.64295e-05
	301	undefined (i.e., log2(0))	0.00224063
	302	undefined (i.e., log2(0))	2.93766e-05
	303	-9.29205	3.47205e-05
	304	undefined (i.e., log2(0))	0.00036146
	305	undefined (i.e., log2(0))	0.000100981
	306	undefined (i.e., log2(0))	4.1316e-05
	307	-10.7767	0.000140256
	308	undefined (i.e., log2(0))	0.000650737
	309	undefined (i.e., log2(0))	4.74536e-07
	310	undefined (i.e., log2(0))	1.6028e-06
	311
	312	undefined (i.e., log2(0))	0.0068941
	313	undefined (i.e., log2(0))	0.00017089
	314	undefined (i.e., log2(0))	0.000311433
	315	-9.27308	0.000280452
	316	undefined (i.e., log2(0))	0.0214081
	317	undefined (i.e., log2(0))	0.0432052
	318	undefined (i.e., log2(0))	0.000401616
	319	-11.2026	9.25789e-06
	320	undefined (i.e., log2(0))	0.000148789
	321	undefined (i.e., log2(0))	0.10664
	322
	323	undefined (i.e., log2(0))	4.0042e-05
	324	undefined (i.e., log2(0))	0.000189498
	325	undefined (i.e., log2(0))	0.00246423
	326	undefined (i.e., log2(0))	0.000349264
	327	1.63233	0.000252875
	328	-7.24864	0.00290405
	329	undefined (i.e., log2(0))	0.00247697
	330	-5.38483	0.000270522
	331	undefined (i.e., log2(0))	0.000247103
	332	undefined (i.e., log2(0))	0.00231208
	333	undefined (i.e., log2(0))	0.118698
	334	-1.18385	0.000578586
	335	-2.26246	0.00139028
	336	undefined (i.e., log2(0))	3.52531e-05
	337	-6.53595	0.00260432
	338	undefined (i.e., log2(0))	0.00399176
	339	undefined (i.e., log2(0))	6.41271e-05
	340	-0.600214	0.0307976
	341	-3.56407	0.000664044
	342	2.81009	0.000342252
	343	-6.55767	0.000177197
	344	-1.04712	0.00101296
	345	2.41476	0.000625806
	346	1.62597	0.328972
	347	4.48628	0.00117896
	348	3.72148	0.000458723
	349	-1.64785	0.00267272
	350	1.78746	0.00291387
	351	-3.34906	0.0126165
	352	-6.74913	0.000334339
	353	2.58059	0.000271235
	354	2.30311	0.00828641
	355	1.78713	0.00969576
	356	1.77154	0.0104821
	357	-0.812863	0.269967
	358	2.10429	0.000687226
	359	1.5133	0.0149078
	360	undefined (i.e., log2(0))	0.00113229
	361	3.15008	0.000617641
	362	-2.91392	0.00446212
	363	0.767889	0.0131376
	364	0.248239	0.210491
	365	-0.0266707	0.972085
	366	-0.476399	0.397662
	367	0.177837	0.875196
	368	undefined (i.e., log2(0))	0.373901
	369	-8.49321	8.44532e-05
	370	1.48956	0.013302
	371	2.15028	0.00142298
	372	3.68067	0.000813193
	373	-6.17702	0.000100053
	374	1.32321	0.000980035
	375	2.37117	0.00105284
	376	-2.68173	0.0785737
	377		0.373901
	378	-0.502181	0.104982
	379	5.30805	0.000110925
	380	undefined (i.e., log2(0))	0.00539457
	381
	382
	383
	384	undefined (i.e., log2(0))	0.0349725
	385	7.82271	7.28784e-05
	386	2.25578	0.000156426
	387	6.31655	4.92859e-05
	388	4.9061	1.3252e-05
	389	4.62054	3.04722e-05
	390	4.98417	9.24982e-05
	391	5.18957	2.22016e-05
	392	1.40724	0.000303497
	393	6.37287	0.000334988
	394	5.28483	2.32924e-05
	395	1.76767	0.00645241
	396	-0.0105485	0.951419
	397	6.50219	5.4727e-05
	398	-4.16429	0.000169924
	399	3.74339	9.34659e-06
	400	-3.75592	0.0227813
	401	2.99903	0.00187502
	402	6.00899	0.000141658
	403
	404	0.71423	0.581262
	405	4.89559	0.000752041
	406	2.35031	0.000246042
	407	-4.82133	0.0299391
	408
	409	-4.21062	0.00418744
	410	8.19636	0.000245709
	411	-4.61922	0.000148742
	412	-5	0.000208779
	413	undefined (i.e., log2(0))	1.87091e-07
	414	undefined (i.e., log2(0))	0.00125467
	415	1.03276	0.0377579
	416	undefined (i.e., log2(0))	0.373901
	417	undefined (i.e., log2(0))	0.107779
	418	undefined (i.e., log2(0))	0.0344387
	419

## Sheet: Fig2e
Figure 2e
	Split position	RNA input	AVG	STD
	Blank	(-) RNA	0.0991056	0.00467111
	Blank	(+) RNA	0.107683	0.00828011
	15	(-) RNA	0.0941666	0.0088762
	15	(+) RNA	1.3946	0.0746872
	153	(-) RNA	0.10299	0.00131179
	153	(+) RNA	0.331137	0.0124894
	252	(-) RNA	0.0957659	0.00154772
	252	(+) RNA	0.349667	0.0606362
	347	(-) RNA	0.106463	0.00507188
	347	(+) RNA	0.704891	0.00819116
	402	(-) RNA	0.0640868	0.034233
	402	(+) RNA	1.17981	0.130373

## Sheet: Fig3a
Figure 3a
	Name	RNA input	AVG	STD
	Blank cells	(-) RNA	2.01563	0.179092
	RFP_v1	(-) RNA	2.75298	0.362666
	RFP_v2	(-) RNA	2.04911	0.12744
	CatDe_v1	(-) RNA	2.3494	0.1048
	CatDe_v2	(-) RNA	2.2262	0.417995
	TetA_v1	(-) RNA	2.41315	0.300223
	TetA_v2	(-) RNA	5.0491	1.72337
	RFP_v1	(+) RNA	10.2727	0.488622
	RFP_v2	(+) RNA	15.361	0.803217
	CatDe_v1	(+) RNA	6.19385	1.36031
	CatDe_v2	(+) RNA	5.44471	1.39758
	TetA_v1	(+) RNA	5.46103	0.696232
	TetA_v2	(+) RNA	6.47321	1.44449

## Sheet: Fig3b
Figure 3b
	Length of guide RNA	RNA input	AVG	STD
	0	(-) RNA	1166.05	118.183
	82	(-) RNA	1023.68	211.679
	164	(-) RNA	1041.11	184.339
	246	(-) RNA	897.926	192.448
	328	(-) RNA	1075.66	244.715
	650	(-) RNA	1080.9	154.764
	0	(+) RNA	1188.43	71.3447
	82	(+) RNA	1395.99	98.8238
	164	(+) RNA	2213.5	162.486
	246	(+) RNA	2638.12	163.639
	328	(+) RNA	2349.84	540.021
	650	(+) RNA	4166.85	264.309

## Sheet: Fig3d
Figure 3d
	DeltaG predicted	ln(FL/OD)	ln(FL/OD) stdev
	-166.936	7.08039	0.0616943
	-12.169	7.24136	0.0702749
	134.113	7.70233	0.0730361
	289.868	7.87782	0.0622235
	439.092	7.7621	0.214273
	1028.29	8.33492	0.0640401

## Sheet: Fig4b
Figure 4b
	Sample	RNA input	AVG	STD
	Blank	(-) RNA	0.666907	0.0354769
	No RNA	(-) RNA	0.629214	0.0258601
	RNA	(+) RNA	2.30802	0.0587394

## Sheet: Fig4c
Figure 4c
	Sample	RNA input	AVG	STD
	Blank	(-) RNA	0.05175	0.00327058
	No RNA	(-) RNA	0.049375	0.000262996
	RNA	(+) RNA	0.303025	0.0601791

## Sheet: Fig4d
Figure 4d
	Sample	RNA input	Average	Stdev
	Blank	(-) RNA	0	0
	MHT No RNA	(-) RNA	0.587333	0.172053
	MHT RNA	(+) RNA	17.2618	1.13216

[truncated: 18 more sheets: Fig4e, Fig5, Fig6b, Supp Fig 2, Supp Fig 6, Supp Fig 7, Supp Fig 8, Supp Fig 9, Supp Fig 11, Supp Fig 12, Supp Fig 14, Supp Fig 15a, Supp Fig 15b, Supp Fig 15c, Supp Fig 15d, Supp Fig 16, Supp Fig 17, Supp Fig 18]
